# Supplementary material for: Antibiotic treatment increases yellowness of carotenoid feather coloration in male greenfinches (Chloris chloris)
Source: Sci Rep. 2021 Jun 24;11:13235. doi: 10.1038/s41598-021-92598-x (PMC8225797; doi:10.1038/s41598-021-92598-x)
Supplement: Supplementary file 1 — Supplementary Information 1. [file 41598_2021_92598_MOESM1_ESM.xlsx]

## Sheet: Sheet2
Antibiotic treatment increases yellowness of carotenoid feather coloration in male greenfinches (Chloris chloris)
Mari-Ann Lind, Tuul Sepp, Kristiina Štšeglova , Peeter Hõrak
ID	Age	Treatment	mass catch	mass 19 Jan	lncoc 15 Jan	lncoc 28 Jan	lncoc 3Feb	mass 30 Jan	Chroma Lab	Chroma Wild	trigl 19 Jan	trigl 30 Jan	Car 19 Jan	Car 30 jan	mass 3 March (release)
48	juv	Toltra	31	27	7	0	0	28	0.144652	0.26	126.83	148.64	0	0	34.2
50	ad	Control	34.2	27.7	11					0.25	159.54		0					trigl - plasma triglycerides (g/L)
54	juv	Control	27.9	29.2	0	5.4	7.1	30.5	0.113752	0.24	171.53	206.17	0.28134	0	35.2			car - palsma carotenoids (mg/mL)
55	juv	Control	31.6	26.8	9	10.8	12.5	27	0.140821	0.23	153	153	0.50481	1.3987	30.8			mass (g)
56	juv	Toltra	33.2	28.8	10	4.6	0	28.7	0.144933	0.2	143.19	153	7.8793	3.1864	32.1			lncoc - ln-transformed infection intensity (oocysts/g)
57	ad	Metro	28.8	25.5	6	11.1	10.4	25.4	0.174873	0.24		179.17	9.4436	5.6446	27.6			Juv- juvenile
58	juv	Toltra	31.9	29.3	9	6.2	9.5	28.5	0.125108	0.24	164.99	175.9	0.28134	1.8456	29.1			Ad - Adult
60	juv	Metro	31.9	26.9	7	11.3	12.7	25.4	0.167906	0.23	156.27	120.29	0	3.1864	30.9
71	juv	Control	30.1	28.4	7	9.9	9.9	28	0.171133	0.2		145.37	6.7619	2.963	29.4
72	ad?	Control	29.9	28.6	10	12.2	12.2	29.2	0.138181	0.3	142.94	141.01	17.488	9.667	27.1
74	juv	Toltra	31.8	27.2	10	8.2	7.9	26.6	0.114473	0.23	112.66	94.126	16.595	0.057869	30.3
75	juv	Toltra	29.5	27.9	9	4.4	5.3	27.6	0.16204	0.23		160.63		5.1976	28.6
76	ad	Metro	31.8	28.1	0	10.6	10.8	29.8		0.2		221.69	2.963	13.689	35.5
77	juv	Toltra	30.8	26.2	10	7.4	7.3	28.5	0.146834	0.26			7.4323	2.516	33
78	juv	Control	28.5	30.7	0	9.6	12.6	31.4	0.137408	0.23	172.63	205.33	1.8456	0.72828	34.5
79	ad	Toltra	30.2	26.7	7	0	0	26.6	0.132959	0.29	131.09		9.2201	1.3987	29.7
81	juv	Control	26.8	25.1	11	9.9	7.9	24.1	0.121097	0.3	107.21		0	0
83	ad	Control	30.7	28.9	4	11.3	11.4	29.7	0.139784	0.28	103.08		2.963		33.9
86	juv	Metro	28.7	23.8	13					0.29	129.01		0
88	juv	Control	29.4	27.2	11	12.4	12.2	26.7	0.14207	0.23	214.05	178.08	1.3987	0	26.3
90	juv	Toltra	30.9	28.4	9	0	5.3	28.3	0.135328	0.22	112.66	115.93	10.561	1.3987	29
91	juv	Toltra	30.3	25.6	10	0	4.6	26.2	0.176231	0.27	114.93	137.74	9.4436	6.0915	26.9
92	ad	Toltra	30.5	26.5	8	5.1	6.2	26.4	0.106085	0.26	150.49		2.0691	0	31.8
94	ad	Toltra	32.4	27.2	11	4.1	6.8	26.2	0.1279	0.21	114.84	108.3	13.689	0	27.5
97	juv	Control	32	26.9	10	11.8	12.4	27.1	0.14656	0.17	160.18	185.71	2.516	0.057869	29.3
99	juv	Control	29.5	26.2	8	10.6	11.6	26.2	0.135888	0.22	139.92	169.35	0	0.28134	32.2
100	juv	Metro	31.8	28.3	11	11.4	12.1	27.7	0.146189	0.27	154.09	157.36	11.902	4.7507	28.5
101	juv	Toltra	32.6	31.2	8	5.9	6.3	25.4	0.131378	0.23		148.64	0.28134	0.72828	36.1
104	ad	Metro	32.5	27.1	8	12.3	11.3	27.8	0.131076	0.27	121.38	136.65	2.963	0.057869	29.6
106	ad?	Metro	31.6	26.6	9	11.7	10.8	28.4	0.133984	0.3	138.83	148.64	2.7395	2.0691	29.6
107	juv	Metro	31.7	27.7	6	8.8	5.9	28.9	0.176792	0.24	142.94	196.61	6.9854	5.1976	30.9
110	ad	Control	30.7	25.8	10	10.9	11.7	26.3	0.116887	0.28	124.63	134.47	0	0	28.1
111	ad	Toltra	34	26.1	7	4.3	4.7	26.4	0.151674	0.3	147.55	159.51	13.689	4.3038	31.4
112	ad	Metro	30.7	29	6	7.4	9	29.2	0.149057	0.23			9.4436	6.0915	31.7
115	juv	Metro	32.1	25.8	9	11	11.5	25.7	0.159478	0.23	156.95	124.65	4.3038	0.28134
116	juv	Control	31.5	26.6	10	12.5	8.3	26.3	0.128614	0.24	148.33		0	0	28.3
117	juv	Metro	34.3	27.2	10	11	12.5	24.2	0.109174	0.27	108.46	79.952	0	0	22.2
118	juv	Metro	29.7	28.6	7	8.1	12.8	23.4	0.204841	0.27	162.81		18.382		26.5
121	ad	Control	30.5	27.4	8	8.8	12.8	26.3	0.12797	0.28	141.01	131.2	1.8456	1.1752	26.8
123	juv		28.3		12					0.21
124	juv	Metro	30.8	26.8	8	11.3	10.8	26.7	0.158347	0.27	103.94	179.17	2.7395	1.6221	26.4
125	ad	Metro	34.4	31.3	0	11.5	12.1	31.2		0.24		207.51	14.136	11.678	33.5
127	juv	Metro	31.5	24.5	10	11.3	13.3	26.5	0.202632	0.2	185.71		0		30.5
128	ad	Metro	31.9	26.5	6	9.5	8.8	26.7	0.169715	0.28	169.35	193.34	5.8681	3.8568	31.9
130	ad	Control	31.8	31.9	8	9.9	9.8	32.5	0.165669	0.26	168.8		3.4099	0.057869	30
132	juv	Toltra	32.5	26.4	11	4.4	7.2	26.5	0.186455	0.27	144.02		8.7732	0	29.5
133	ad	Control	30.3	26.4	7	8.3	7.2	26.2	0.14309	0.18	134.47	160.63	0	1.6221	31.2
135	ad	Metro	36.1	31.9	9	8.6	8.9	32.9	0.154074	0.27	150.49	209.69	0	2.7395	36.8
137	juv	Toltra	36.2	29.9	10	4.7	4.7	29.8	0.12395	0.2	141.01	195.52	0	3.4099	32.5
140	ad	Toltra	31.9	24.4	7	0		24.5		0.28	91.945	159.51	2.2926	1.6221
142	ad	Toltra	29.4	26.8	10	4.9	7	25.2	0.162258	0.26	126.83	134.55	14.36	0	28.8
143	ad	Metro	33.8	33.2	12	11.7	12.8	33.1	0.156687	0.26	222.68	183.38	0.057869	1.8456	35
144	ad	Toltra	32.3	29.2	9	0	6.3	31.2	0.183027	0.3	171.53	212.96	11.678	9.667	35.6
146	ad	Toltra	29.5	25.1	7	4.7	0	25.6	0.180055	0.28	107.39	162.77	16.371	5.8681	27.7
148	juv	Metro	32.4	27.3	11	11	10.3	28.8	0.249017	0.29	135.56	113.75	6.315	1.1752
151	ad	Control	31.3	26.5	8	12.5	11.3	26.5	0.174398	0.29	168.26	156.26	6.0915	4.0803	29
152	juv	Metro	29.1	25.1	10	11.5	10.8	24.9	0.178663	0.29	126.83	117.02	1.6221	2.963	25.6
154	juv	Toltra	31.1	29	0	0	5.1	29	0.147345	0.2	106.12	138.83	3.6334	0	30.6
158	ad	Toltra	30.9	25.4	5	6	5.8	26.9	0.161916	0.28	114.84	142.1	2.963	2.516	34.7
159	juv	Metro	32.6	26.3	8	9.8	11.3	26.1	0.157197	0.26	123.56	158.43	2.963	0.28134	28.4
161	juv	Control	29.5	25	11	12.4	8.9	26.3	0.147352	0.3	153	181.35	5.6446	2.0691	28.5
163	ad	Control	33.5	27.2	10	13.3	11.9	27.6	0.143148	0.27	147.55	155.18	3.6334	2.0691	33
164	ad	Toltra	33.7	28.3	5	4.6	0	26.7	0.128236	0.27	185.71	195.32	3.8568	6.315	32.3
166	ad	Toltra	32.3	23.7	10	0	0	25.1		0.16	154.09	170.44	4.3038	4.9742	28.1
168	juv	Control	30.6	28.1	7	9.5	8.9	28.1	0.160343	0.26	174.8	199.66	2.963	3.4099	32
170	ad	Metro	30.6	26.1	10	12	9.1	25.7	0.188275	0.26	146.46	141.01	7.2089	3.6334	27.6
171	juv	Metro	30.4	28.8	12	12.6	12.5	28.2	0.161156	0.3	183.53	180.13	3.1864	1.6221	28.9
174	ad	Control	29.9	24.3	11	11.3	12.7	24.9	0.149527	0.19	145.37	175.9	0.95174	2.2926	29.6
175	ad	Control	28.1	25.6	5	9.5	8.4	25.8	0.160948	0.28		226.79	5.1976	3.1864	29.8
177	ad	Toltra	31.3	27.5	0	5.7	4.9	30.5	0.145854	0.25		120.29	6.5385	1.6221	33.7
178	ad	Metro	34	30.2	7	11.8	12	30.5	0.19174	0.2	190.35	168.26	14.136	13.243	34.7
183	juv	Control	29.6	29.5	11	9.9	12.1	28.8	0.20013	0.26	167.17	195.32	10.337	5.1976	31.3
